# Supplementary material for: Dietary Supplementation with Transgenic Camelina sativa Oil Containing 20:5n-3 and 22:6n-3 or Fish Oil Induces Differential Changes in the Transcriptome of CD3+ T Lymphocytes
Source: Nutrients. 2021 Sep 5;13(9):3116. doi: 10.3390/nu13093116 (PMC8466821; doi:10.3390/nu13093116)
Supplement: Supplementary file 1 [file nutrients-13-03116-s001.zip]

Archive with 1 entries (1 files):
- nutrients-1326144-supplementary.pdf
